# Supplementary material for: Llamas use social information from conspecifics and humans to solve a spatial detour task
Source: Anim Cogn. 2023 Jul 6;26(5):1623–33. doi: 10.1007/s10071-023-01808-8 (PMC10442258; doi:10.1007/s10071-023-01808-8)
Supplement: Supplementary file 2 — Supplementary file2 (XLSX 20 KB) [file 10071_2023_1808_MOESM2_ESM.xlsx]

## Sheet: individual characteristics
ID	Subject	Age	Sex	Farm	Condition	Demonstration Side	Demonstrator
1	Alameda	12	female	A	conspecific	right	Laola
2	Alf	6	male	B	conspecific	left	Karuso
3	Balin	3	male	B	human	left	---
4	Basari	8	male	C	conspecific	right	Yankee
5	Captain Hook	10	male	C	conspecific	right	Yankee
6	Chako	12	male	C	human	left	---
7	Dumbledore	2	male	B	human	left	---
8	Elrond	14	male	B	human	right	---
9	Eros	2	male	B	conspecific	left	Karuso
10	Flo	8	male	C	control	---	---
11	Giotto	7	male	C	conspecific	right	Yankee
12	Guayapi	7	female	A	control	---	---
13	Hagrid	13	male	B	human	left	---
14	Hippie	8	male	C	human	right	---
15	Karuso	15	male	B	control	---	---
16	Kassandra	14	female	A	control	---	---
17	Kokett	15	female	A	control	---	---
18	Koko	13	female	A	control	---	---
19	Laola	18	female	A	human	right	---
20	Lomasi	9	female	A	control	---	---
21	Lucky Henry	4	male	C	conspecific	right	Yankee
22	Masouly	7	female	A	conspecific	left	Kokett
23	Morena	17	female	A	conspecific	right	Laola
24	Odysseus	7	male	B	conspecific	left	Karuso
25	Pellé	15	male	B	human	left	---
26	Sajonara	14	female	A	human	right	---
27	Salvina	15	female	A	control	---	---
28	Theo	7	male	C	human	right	---
29	Yankee	3	male	C	control	---	---
30	Yeti	3	male	C	control	---	---

## Sheet: data
name	age	sex	condition	demo_side	trial	success	route	feed_lat	vigilance_dur	reaching_dur	#bystanders	mean_prop_left	mean_prop_middle	mean_prop_right	bystander_bias
Alameda	12	female	conspecific	right	1	1	right	44.764	12.997	7.239	2	0.100527	0.855598	0.0446788	0.384615
Alameda	12	female	conspecific	right	2	1	right	35.511	16.997	1.25	1	0.270339	0.729351	0	1
Alameda	12	female	conspecific	right	3	0	NA	60	44.015	0.999	2	0.216667	0.783333	0	1
Alf	6	male	conspecific	left	1	0	NA	60	46.361	4.249	3	0.0222222	0.977778	0	0
Alf	6	male	conspecific	left	2	0	NA	60	38.587	3.036	3	0.93	0.07	0	1
Alf	6	male	conspecific	left	3	0	NA	60	25.495	0	2	1	0	0	1
Balin	3	male	human	left	1	1	left	46.31	0.709	26.358	0	NA	NA	NA	NA
Balin	3	male	human	left	2	0	NA	60	0.498	9.745	0	NA	NA	NA	NA
Balin	3	male	human	left	3	1	left	29.33	0	12.454	0	NA	NA	NA	NA
Basari	8	male	conspecific	right	1	1	right	16.39	0	5	1	0	1	0	0
Basari	8	male	conspecific	right	2	1	right	24.331	1.498	3.999	1	1	0	0	1
Basari	8	male	conspecific	right	3	1	right	15.881	0	3.999	1	1	0	0	1
Captain Hook	10	male	conspecific	right	1	0	NA	60	33.08	0	1	0	1	0	0
Captain Hook	10	male	conspecific	right	2	0	NA	60	9.338	13.916	1	1	0	0	1
Captain Hook	10	male	conspecific	right	3	0	NA	60	9.969	4.396	1	1	0	0	1
Chako	12	male	human	left	1	0	NA	60	5.879	6.337	1	1	0	0	1
Chako	12	male	human	left	2	0	NA	60	9.837	0.499	1	1	0	0	1
Chako	12	male	human	left	3	0	NA	60	10.758	0.25	1	1	0	0	1
Dumbledore	2	male	human	left	1	NA	NA	NA	NA	NA	2	0	0.790323	0.209677	-1
Dumbledore	2	male	human	left	2	1	right	19.951	1.248	4.51	2	0.324545	0.497204	0	1
Dumbledore	2	male	human	left	3	1	right	60	0	9.25	2	0	0	0.5	-1
Elrond	14	male	human	right	1	NA	NA	NA	NA	NA	3	0.212	0.454333	0.333333	-0.222494
Elrond	14	male	human	right	2	1	right	30.56	3.449	10.685	2	0.0163613	0.484293	0.500654	-0.936709
Elrond	14	male	human	right	3	1	right	17.55	0	3.5	2	0.22792	0.77208	0	1
Eros	2	male	conspecific	left	1	1	right	36.768	2.509	20.552	4	0	1.00087	0	0
Eros	2	male	conspecific	left	2	1	right	41.51	0	30.419	4	0.120453	0.879306	0	1
Eros	2	male	conspecific	left	3	1	right	33.08	0	23.581	4	0	1.0006	0	0
Flo	8	male	control	control	1	1	left	22.79	3.501	2.668	1	1	0	0	1
Flo	8	male	control	control	2	0	NA	60	9.868	0	1	1	0	0	1
Flo	8	male	control	control	3	0	NA	60	22.828	1.919	1	1	0	0	1
Giotto	7	male	conspecific	right	1	1	right	37.18	4.667	13.645	1	0	1	0	0
Giotto	7	male	conspecific	right	2	0	NA	60	3.839	29.378	1	1	0	0	1
Giotto	7	male	conspecific	right	3	1	right	52.569	8.507	14.109	1	1	0	0	1
Guayapi	7	female	control	control	1	0	NA	60	44.279	0	1	0.166667	0.0383333	0.795	-0.65338
Guayapi	7	female	control	control	2	0	NA	60	46.66	0	0	NA	NA	NA	NA
Guayapi	7	female	control	control	3	0	NA	60	21.026	31.295	0	NA	NA	NA	NA
Hagrid	13	male	human	left	1	0	NA	60	19.859	14.695	3	0	0.666667	0.333333	0
Hagrid	13	male	human	left	2	0	NA	60	24.307	8.439	3	0	0.666667	0.333333	-1
Hagrid	13	male	human	left	3	0	NA	60	53.3	2.13	3	0	0.666667	0.333333	-1
Hippie	8	male	human	right	1	0	NA	60	13.148	0	4	0.333333	0	0.666667	0
Hippie	8	male	human	right	2	0	NA	60	0	3.5	4	0.333333	0.333333	0.333333	0
Hippie	8	male	human	right	3	0	NA	60	10.5	1.043	4	0.666667	0	0.333333	0.333333
Karuso	15	male	control	NA	1	1	left	25.241	3.809	12.246	4	0.5	0.5	0	1
Karuso	15	male	control	NA	2	1	left	22.042	3.598	7.296	4	0.33815	0.56638	0	1
Karuso	15	male	control	NA	3	1	left	11.94	0.718	4.499	4	0.11826	0.409859	0.0762648	0.215886
Kassandra	14	female	control	NA	1	0	NA	60	6.129	7.278	1	0	1	0	0
Kassandra	14	female	control	NA	2	0	NA	60	28.676	0	1	0	1	0	0
Kassandra	14	female	control	NA	3	0	NA	60	46.78	0	1	0	0.783	0.217	-1
Kokett	15	female	control	NA	1	0	NA	60	44.864	1.498	1	0	1	0	0
Kokett	15	female	control	NA	2	0	NA	60	35.768	0	1	0	1	0	0
Kokett	15	female	control	NA	3	0	NA	60	47.91	0	1	0	1	0	0
Koko	13	female	control	NA	1	0	NA	60	37.937	10.554	2	0.5	0.208333	0.291667	0.263158
Koko	13	female	control	NA	2	0	NA	60	56.249	0	0	NA	NA	NA	NA
Koko	13	female	control	NA	3	0	NA	60	58.54	0	0	NA	NA	NA	NA
Laola	18	female	human	right	1	1	right	13.839	0	0	2	0	0	1.00004	-1
Laola	18	female	human	right	2	1	right	12.919	0.669	0	3	0	0.333359	0.666718	-1
Laola	18	female	human	right	3	1	right	11.17	0	0	4	0.25	0.5	0.25	0
Lomasi	9	female	control	NA	1	0	NA	60	50.508	4.718	1	0	1	0	0
Lomasi	9	female	control	NA	2	0	NA	60	51.538	4.956	1	0	1	0	0
Lomasi	9	female	control	NA	3	0	NA	60	46.386	8.937	2	0	0.5	0.5	-1
Lucky Henry	4	male	conspecific	right	1	0	NA	60	18.228	19.036	1	0	1	0	0
Lucky Henry	4	male	conspecific	right	2	0	NA	60	0.772	43.058	1	1	0	0	1
Lucky Henry	4	male	conspecific	right	3	0	NA	60	15.128	18.615	1	1	0	0	1
Masouly	7	female	conspecific	left	1	0	NA	60	39.718	0	4	0.0166667	0.677778	0.305556	-0.896552
Masouly	7	female	conspecific	left	2	0	NA	60	1.707	7.751	3	0	0.666667	0.333333	-1
Masouly	7	female	conspecific	left	3	0	NA	60	33.548	0	0	NA	NA	NA	NA
Morena	17	female	conspecific	right	1	1	right	44.37	23.051	3.258	1	0.752761	0.112689	0.135227	0.695431
Morena	17	female	conspecific	right	2	0	NA	60	51.718	0.668	2	0.116667	0.383333	0.5	-0.621622
Morena	17	female	conspecific	right	3	0	NA	60	55.619	0	1	0	0	1	-1
Odysseus	7	male	conspecific	left	1	1	right	21.373	3.522	5.225	3	0.495953	0.50531	0	1
Odysseus	7	male	conspecific	left	2	1	right	39.716	6	6.094	4	0	0.333199	0.666398	-1
Odysseus	7	male	conspecific	left	3	1	right	18.979	0	9.92	4	0	0.333351	0.666702	-1
Pelle	15	male	human	left	1	0	NA	60	18.999	17.416	4	0.511111	0.488889	0	1
Pelle	15	male	human	left	2	1	left	55.721	22.624	4.221	2	0.748371	0.251252	0	1
Pelle	15	male	human	left	3	0	NA	60	22.731	28.8	2	0.075	0.425	0.5	-0.73913
Sajonara	14	female	human	right	1	1	right	34.692	12.126	0	2	0.0706215	0.288251	0.641358	-0.801619
Sajonara	14	female	human	right	2	1	right	19.727	5.223	0	3	0.434768	0.564877	0	1
Sajonara	14	female	human	right	3	1	right	11.38	0	0	3	0.667838	0.333919	0	0.333333
Salvina	15	female	control	NA	1	0	NA	60	42.158	3.499	0	NA	NA	NA	NA
Salvina	15	female	control	NA	2	0	NA	60	43.939	1.589	1	0	0	1	-1
Salvina	15	female	control	NA	3	0	NA	60	45.063	3.67	1	0	0	1	-1
Theo	7	male	human	right	1	0	NA	60	19.811	6.227	3	0	0.666667	0.333333	0
Theo	7	male	human	right	2	0	NA	60	36.749	3.044	3	0	0.666667	0.333333	-1
Theo	7	male	human	right	3	1	left	20.58	0	2.749	3	0	0.667315	0.333657	-1
Yankee	3	male	control	NA	1	0	NA	60	11.45	20.054	1	1	0	0	1
Yankee	3	male	control	NA	2	0	NA	60	19.254	1.249	1	1	0	0	1
Yankee	3	male	control	NA	3	0	NA	60	17.247	0	1	1	0	0	1
Yeti	3	male	control	NA	1	0	NA	60	47.497	5.999	1	1	0	0	1
Yeti	3	male	control	NA	2	0	NA	60	60	0	1	1	0	0	1
Yeti	3	male	control	NA	3	0	NA	60	0	3.249	1	1	0	0	1
